# Supplementary material for: Historical Assembly of Andean Tree Communities
Source: Plants (Basel). 2023 Oct 12;12(20):3546. doi: 10.3390/plants12203546 (PMC10610186; doi:10.3390/plants12203546)
Supplement: Supplementary file 1 [file plants-12-03546-s001.zip]

Archive with 1 entries (1 files):
- plants-2448284-SI.pdf
